# Supplementary material for: Diet Breadth Mediates the Prey Specificity of Venom Potency in Snakes
Source: Toxins (Basel). 2020 Jan 23;12(2):74. doi: 10.3390/toxins12020074 (PMC7076792; doi:10.3390/toxins12020074)
Supplement: Supplementary file 1 [file toxins-12-00074-s001.zip]

Archive with 2 entries (2 files):
- Dataset_S1.csv
- toxins-686816-supplementary-resubmit.pdf
